# Supplementary material for: Neonatal Meningitis-Causing Escherichia coli Induces Microglia Activation which Acts as a Double-Edged Sword in Bacterial Meningitis
Source: Int J Mol Sci. 2023 Jun 8;24(12):9915. doi: 10.3390/ijms24129915 (PMC10298365; doi:10.3390/ijms24129915)
Supplement: Supplementary file 1 [file ijms-24-09915-s001.zip]

Archive with 1 entries (1 files):
- ijms-2353607-SI.pdf
